# Supplementary material for: Genome-Wide Association Study on Seminal and Nodal Roots of Wheat Under Different Growth Environments
Source: Front Plant Sci. 2021 Jan 11;11:602399. doi: 10.3389/fpls.2020.602399 (PMC7829178; doi:10.3389/fpls.2020.602399)
Supplement: Supplementary file 1 [file Table_1.xlsx]

## Sheet: TableS1
Table S1 Information of the 196 wheat accessions assessed and corresponding u values in this study
					IHC			OHC			OPC
Taxa	Accession	Origin	Pedigree	Registered year	Seminal system U-value	Nodal system U-value		Seminal system U-value	Nodal system U-value		Seminal system U-value	Nodal system U-value
ZQ001	Zhoumai9	Henan	(Yumai 2/Bainong 791)//(Lumai 1/Yanshi 4)	1992	-0.270986	-0.320191		-0.512818	-0.785053		-0.265205	-0.517164
ZQ002	Yumai49	Henan	Wen 2540 mutations	1998	0.713426	-0.408598		0.51163	0.0469137		0.153665	-0.471493
ZQ003	Yumai47	Henan	Baofeng 7228/Baiquan 3199	1997	-0.25883	1.14375		-0.110511	-0.225156		-0.239303	-0.498752
ZQ004	Yumai18	Henan	Zhengzhou 761/Yanshi 4	1990	-0.452242	1.38327		0.0631885	-0.309825		0.00303519	-0.228536
ZQ005	Zhongmai1	Henan	Luomai 4/northwestern dwarf (97-26)	2004	-0.246204	-0.678493		0.560964	-0.718697		-0.783463	-0.372428
ZQ006	Yannong19	Shandong	Yan 1933/Shan 82-29	2001	0.220866	-0.40386		-0.294561	1.04328		0.459561	0.989684
ZQ007	Hengguan35	Hebei	Heng 84Guan 749/Heng 87-263	2004	0.161825	-1.04039		0.119761	0.528717		-0.530311	-0.857779
ZQ008	Zhengmai366	Henan	Yumai 47/PH82-2-2	2005	-0.347683	-0.320529		-0.173643	-0.00736715		0.0320456	-0.232757
ZQ009	Xuke1	Henan	3047-3/Neixiang 82C6	2009	-0.99694	0.484459		0.0140251	-0.453668		0.597207	1.07929
ZQ010	Yumai34	Henan	Aifeng 3/Meng 201//Neuzucht///Yumai 2	1994	0.052441	-0.079672		0.457529	0.287851		1.65279	1.32377
ZQ011	Zhoumai19	Henan	Zhoumai 13/Shanyou 225//PH82-2	2005	0.540823	0.303897		-0.617411	0.158715		-0.485201	-0.312808
ZQ012	Zhoumai13	Henan	Zhou 8425B/Zhoumai 9	1998	-0.15472	-0.384492		0.276312	-0.490318		0.315505	-0.573027
ZQ013	Luomai4	Henan	80(6)-3-3-10/Aizao 781	2003	-0.489697	-0.746848		0.217952	0.601849		0.0445859	0.15701
ZQ014	Jinan17	Shandong	Linfen 5046/Lumai 13	2002	1.33634	-0.474481		-0.025383	-0.606724		-0.734199	-1.09795
ZQ015	Yanzhan4110	Henan	Yanshi (1)-0-3-1/Yumai 10	2003	-0.479677	0.437009		0.0486604	0.221553		-0.410015	0.414763
ZQ016	Xinmai18	Henan	(C5/Xinxiang 3577) F3//Xinmai 9	2004	0.693222	0.834094		-0.897701	0.259019		-0.840083	0.265319
ZQ017	Zhoumai18	Henan	Neixiang 185/Zhoumai 9	2004	0.445544	0.460588		1.28945	0.286173		0.0868769	0.168579
ZQ018	Fanmai5	Henan	Ji 5418/Jingfan 309//Zhoumai 13	2005	-0.752023	-1.1436		-0.926138	-0.805327		-0.179161	-0.167368
ZQ019	Zhengmai004	Henan	Yumai 13/90m434//Shi 89-6021	2004	-0.27514	0.535107		0.339275	-0.571749		0.178571	-0.325043
ZQ020	Zhengmai9023	Henan	{(Xiaoyan 6×Xinong 65)×[83(2)3-3×84(14)43]}F3×Shan 213	2001	-0.147591	-0.753588		-0.0933692	0.90165		1.3532	1.14223
ZQ021	Neixiang188	Henan	Miangyang 84-27/Neixiang 82C6//Yumai 17	2003	-0.612684	-0.861539		0.72494	0.332201		0.573169	0.343533
ZQ022	Aikang58	Henan	Zhoumai 11//Wenmai 6/Zhengzhou 8960	2005	0.413122	-0.188253		-0.531142	0.0289986		-0.507015	-0.842549
ZQ023	Xiaoyan81	Beijing	Xiaoyan 54×8602	2005	-0.2197	0.470773		0.467543	0.299581		-0.180149	-0.250132
ZQ024	Zhengyumai9987	Henan	Yumai 21/ Yumai2// Yumai 57	2007	0.401714	0.718389		-0.878492	-1.19482		0.236306	-0.452495
ZQ026	Xinmai19	Henan	(C5/Xinxiang 3577)F3d1//Xinmai 9	2006	-0.334213	-		-0.863618	-0.0325929		-0.440525	-0.0556389
ZQ027	Luomai21	Henan	Luomai 1 / Zhoumai 13	2009	0.654044	0.953803		0.223803	0.338335		0.599308	0.645911
ZQ028	Zhongyu12	Henan	Aibai progenies /Bainong 64	2008	-0.255042	-0.508135		0.286854	-0.0482424		0.331707	-0.633613
ZQ029	Yimai6	Henan	Zhoumai 9/Yumai 18	2011	0.0504953	-0.768111		-0.432018	0.139563		-0.484811	-0.0527482
ZQ030	Nongda1108	Beijing	5108/Riband//Wen 6/3/Zhoumai 134	2012	-0.633534	-0.966179		0.063296	-0.480474		0.467572	0.0403032
ZQ031	Kaimai21	Henan	D9401/Kaimai 16	2011	-0.460688	-0.381594		-0.733381	-0.318809		-0.784894	-0.0865876
ZQ032	Yujiao5	Henan	Zheng 91138/ Yamai 49	2011	-1.27383	-0.693993		0.530371	-0.0757314		0.48204	0.261739
ZQ034	Pingan8	Henan	Yumai 2 /Zhoumai 13	2011	0.935924	1.3134		-0.0972008	-0.529018		-0.593623	-1.40759
ZQ035	Luomai24	Henan	Luotai 911/Huaimai 18	2013	-0.659003	-0.952205		0.0987142	-0.688471		-0.343865	-0.207519
ZQ036	Wennong14	Shandong	84139//9215/876161	2010	-0.880166	0.683906		0.641028	-1.11301		0.30131	-0.150857
ZQ037	Shi4185	Hebei	Zhi 8094/Yumai 2/Shi 84-7120	1999	-0.160265	-1.31228		-0.53113	-0.0311479		0.120394	0.650998
ZQ038	Luomai23	Henan	Yumai 18/Huaiyin 9628	2009	-0.905836	-0.554024		-0.994966	-0.561134		-0.92712	-0.242786
ZQ039	Xinmai9	Henan	3047-3/Neixiang 82C6	2003	0.645701	0.558933		0.176817	-0.991052		0.358687	-0.143058
ZQ040	Yumai2	Henan	65(14)3/Kanghuihong	1984	-0.626938	-0.5571		-1.34526	-0.62516		0.17404	-0.0511862
ZQ041	Bainong3217	Henan	(Funo/NX5//Xiannong 39)/(XN64/YD24)	1984	-0.26024	-0.89196		0.234749	0.0178295		-0.0542609	0.395212
ZQ042	Shaanyou225	Shaanxi	Xiaoyan 6/NS2761	1992	0.31339	-0.367789		-0.858093	-0.0866514		-0.907401	-0.189022
ZQ043	86(79)-128	Henan	86-178/11013	1994	0.362718	0.659823		1.36306	0.407899		-0.422062	0.5161
ZQ044	Chinese Spring	Sichuan	Unknown	Landrace	-0.116911	0.482273		0.922922	1.70065		0.358473	0.828817
ZQ045	Xinmai20	Henan	Yanzhan 1/Xinmai 9	2007	0.291563	-0.609239		0.289321	-0.261709		0.327605	-0.00320944
ZQ046	Zhengmai7698	Henan	Zhengmai 9405/4B269// Zhoumai 16	2011	0.227699	0.43063		-0.0638827	0.173392		-0.39579	-0.370977
ZQ047	Jimai22	Shandong	935024/935106	2006	0.211587	-0.275685		-0.448232	-0.83111		-0.385643	-0.35419
ZQ048	Zhoumai23	Henan	Zhoumai 13/Xinmai 9	2008	0.193131	-0.720937		-0.617308	-0.141862		0.14302	0.184595
ZQ049	Liangxing99	Shandong	Ji 91102/Lumai 14//PH85-16	2004	0.820194	-0.962575		0.59635	-0.405496		-0.798838	0.12123
ZQ050	Zhongmai875	Beijing	Zhoumai 16/Liken 6	2014	0.362976	-0.639259		0.150697	0.160731		-0.174219	0.0697635
ZQ051	Yunong201	Henan	Neixiang 182/818036//Tai 910989/Shi6021	2006	-0.891527	-0.442807		-0.971764	0.104894		0.0211194	-0.238841
ZQ052	Yumai52	Henan	Yumai 1//Sichuan oligoculm/Puyang 5	1998	-0.188213	1.30325		1.08085	-0.447202		0.209681	-0.110904
ZQ053	Yumai68	Henan	(Bainong 3217/Yumai 3)F1/(Ji 84-5418/Yumai 10)F1	2000	-0.255711	-0.424604		-0.783754	0.468421		0.794522	0.00258882
ZQ054	Yunong202	Henan	Yumai 21/Yunong 127	2007	-0.404115	0.0922762		0.00539694	-0.445217		0.368725	-0.600512
ZQ055	Yunong416	Henan	Yumai 49// Yumai 21/ Yumai 35	2009	0.783258	1.02044		0.0312381	0.814496		0.102481	-0.0458234
ZQ056	Yunong982	Henan	HY9153/Bainong 3217// Yumai 49	2009	0.028679	-0.171556		-0.369137	-0.424786		-0.286951	-0.565433
ZQ057	Yunong949	Henan	(Zhengtaiyu 92215/90m434)F1/90(232)	2005	0.704864	0.128074		0.00500472	-0.164015		0.00530599	-0.243274
ZQ058	Yubao1	Henan	89(35)-14/Aizao 781-4	2008	-0.789576	-0.494698		-0.651868	-0.789572		-0.59781	-0.093694
ZQ059	Zhengnong17	Henan	Yumai 51/Youfan 5	2004	-0.982964	0.162362		0.0662187	-0.224704		0.1247	0.33083
ZQ060	Yunong9901	Henan	Xianyang super spike/Yunong 8923	2004	0.542551	1.65372		0.516992	0.128438		0.0516775	-0.55933
ZQ061	Anmai8	Henan	Aibai recurrent selection lines	2015	-0.533104	-0.618672		-0.549298	-0.697632		-0.371175	-0.256684
ZQ062	Ruzhou0319	Henan	Taigu/ Zhoumai 9, etc.	2009	0.6292	0.292999		0.240125	0.0781079		0.473094	-0.346903
ZQ063	Yuanyu3	Henan	Bainong 64/Zhoumai 11	2006	0.110124	-0.665782		0.680645	-0.103077		0.450457	-0.0201427
ZQ064	Taikong6	Henan	Yumai 49spaceflight mutation	2003	0.341717	0.857058		1.32362	-0.180852		1.04107	0.0385431
ZQ065	Yantian9433	Henan	Zhoumai 9/ Yumai 18	2006	-1.44905	-0.728823		-0.469675	-0.457616		-0.954111	0.0888957
ZQ066	Zhoumai22	Henan	Zhoumai 12/Wenmai 6//Zhoumai 13	2007	0.242365	1.31665		1.04715	0.159356		0.330413	0.480042
ZQ067	04zhong36	Henan	Bainong 64/ Zhoumai 11	2006	0.386657	0.23912		0.0923741	0.0769495		-0.459519	-0.351692
ZQ068	Lankao198	Henan	R81/ Bainong 64//Yanzhan 4110	2011	-0.210881	0.205077		-0.543974	0.416906		0.0874659	-0.0927045
ZQ069	Xuke316	Henan	Zhoumai 16/ Bainong 64	2011	-0.381638	0.568086		-0.5949	0.058606		-0.273073	-0.435619
ZQ070	Guomai301	Henan	G883/Pumai 9	2012	0.0580074	-0.479734		-0.457662	-0.947298		-0.289375	-0.507931
ZQ071	Xinmai26	Henan	Xinmai 9408/Jinan 17	2010	0.0472742	-0.160399		0.327191	-0.0593884		0.86768	-0.0194938
ZQ072	Luohan6	Henan	Yumai 49/Shannong 45	2006	0.405737	0.522756		0.238063	-0.371221		1.26716	0.515339
ZQ073	Jihan2	Shandong	Unknown	1995	0.57573	1.03056		0.590251	0.615313		-0.659493	1.19544
ZQ074	Xinhan1	Henan	Unknown	Regional test	-0.112051	0.148698		-0.656131	-0.352086		-0.310941	-0.282322
ZQ075	Zhenghan1	Henan	Zhengzhou 831/Yumai 13	1997	0.259312	0.0200071		0.599769	-0.451616		0.539732	0.0256785
ZQ076	Yunong4023	Henan	Zhoumai 16/Xinhan 1	2011	0.572475	-0.8044		-0.277365	0.125083		-0.0601638	0.776199
ZQ077	Qiule2122	Henan	Xunong 5/Xinmai 18	2014	-0.908051	-0.226365		-0.51364	-0.590984		0.616728	-0.214051
ZQ078	Xuke415	Henan	Zhoumai 16/recurrent selection 01-1	2014	-0.130102	-0.833611		-0.497446	-0.448038		0.309083	-0.0484703
ZQ079	Zhengyumai043	Henan	Yumai 57/ Zhoumai 16	2014	-0.159596	-0.886489		-0.327256	-0.431355		0.66966	-0.10335
ZQ080	Pingan11	Henan	Exterior line 835/ Self-selection Z52	2015	-0.192634	0.265044		0.437991	0.375811		-0.52701	-0.975756
ZQ081	Cunmai10	Henan	Zhoumai 24/Aikang 58	2015	-0.0245532	-0.513417		0.953427	0.593097		0.0225925	-0.323687
ZQ082	Zhengmai 103	Henan	Zhou13/D8904-7-1//Zheng 004	2014	-0.454554	-0.509538		0.304433	-0.813674		-0.744312	-1.05069
ZQ083	Zhengmai113	Henan	Aikang 58/Yanzhan 4110	2015	-0.116989	-0.30594		-0.0766218	-0.134783		0.812292	0.754866
ZQ084	Pu2056	Henan	Zhoumai 16/Yumai 24	2016	-0.807777	0.163342		-0.870337	0.581407		-0.802823	-0.247376
ZQ085	Zhongyu9302	Henan	Aibai/(Zhoumai 16/04zhong36)	2014	-0.0695428	0.548677		0.404862	0.166671		0.085061	-0.337447
ZQ086	Fanmai11	Henan	Fanai 2/Yuangfan 3	2008	0.350811	0.557644		-0.84473	0.282983		-0.477374	-0.0193295
ZQ087	Luomai05159	Henan	Aikang 58/Kaimai 18	2014	0.344464	-0.179227		-0.729515	-0.338012		-0.199232	0.352425
ZQ088	Zhengmai1023	Henan	Zhoumai 16/Yumai 34// Zhoumai 16	Regional test	-0.655778	-0.229791		0.00318786	-0.0596979		-0.342241	-0.235091
ZQ089	Yanke028	Henan	Zhoumai 16/Yanke 95-6	Regional test	-0.723564	0.137963		1.1237	0.200326		0.428902	1.07901
ZQ091	Luoxin998	Henan	Bainong 71-22/Yumai 18//Wen 2540/Lovrin 10	2008	0.1061	-0.305505		0.0661576	-0.368057		-0.101495	-0.121677
ZQ092	Han6172	hebei	J1697(Shannong 17sib line)/Yannong 19	2003	-0.232741	-0.852844		-0.122848	-1.17708		-0.019918	-0.324434
ZQ093	Zhou8425B	Henan	Zhou 78A/Annong 7959	1984	-0.0133046	0.712665		0.494213	0.908355		0.877602	0.0016578
ZQ096	Jinmai47	shanxi	12057/Han 522/k37-20	1995	0.443444	0.380819		-0.10336	0.839395		0.843578	0.19951
ZQ098	Shan160	Shaanxi	Shan 213/167-6-4	1996	-0.247473	0.00869672		-0.537574	0.314828		-1.0428	-0.427861
ZQ101	Zhoumai16	Henan	Zhoumai 9/ Zhou8425B	2003	-0.146385	-0.34758		-0.141579	-0.159778		-0.415242	-0.709055
ZQ102	Pumai9	Henan	Xuzhou 174/Neixiang 183//Yumai 24	2004	-0.411482	-0.212042		0.0351452	0.462325		-0.80661	-0.669839
ZQ103	Lankaoaizao8	Henan	Triticale84(184)/90pedigree selection	2003	0.267778	-0.497505		0.829537	1.6657		-0.406866	-0.0381004
ZQ104	Shannong7859	Shaanxi	(Shanqianmai/7576)//(Sib/6811(2))	1991	0.259131	-0.0429421		-0.28039	-0.171985		1.22886	0.563426
ZQ105	Yumai8	Henan	Aifeng 3/6850	1985	-0.0305997	0.21706		0.37035	-1.34264		0.182311	0.161937
ZQ106	Bainong64	Henan	Bainong 8717/ Bainong 844046-1	1998	1.07793	0.50487		0.867572	-0.353668		0.491957	-0.266454
ZQ107	Kaimai18	Henan	Kaimai 64/89Zhong170//Kaimai 1003/Wen 2540	2006	-0.493802	-0.490845		-0.674785	-0.176634		-0.847282	-0.308477
ZQ108	Luohan3	Henan	Yumai 2 /Yumai 18// Yumai 48	2004	-0.227299	-0.447117		-0.229544	-0.253945		0.0885583	0.82312
ZQ109	Hemai026	Henan	Zhoumai 13 ion beam mutation line	2006	1.06325	0.574841		0.124872	0.729963		1.12273	0.556239
ZQ110	Aifeng3	Shaanxi	58(18)2/Fengchan 3	1971	0.172287	-0.517298		0.531729	-0.482266		0.122023	-0.248157
ZQ111	Yumai51	Henan	Zhou 8425B/Zhoumai 17	1998	0.579749	0.690934		-0.776393	-0.2481		-0.206473	-0.0631127
ZQ112	Haocheng8901	Hebei	77546-2/Linzhangmai	1998	-0.834943	-0.913473		-0.341486	0.0792811		0.751936	-0.0363978
ZQ113	Nanda2419	Jiangsu	Mentana pedigree selection	1942	0.448688	0.477528		1.45283	1.44321		0.767526	0.428306
ZQ114	Sumai3	Jiangsu	Taiwanxiaomai/Funo	1974	0.0417517	0.135948		0.79737	1.50644		0.731553	0.814067
ZQ115	Zhengmai98	Henan	Yumai 49, etc. recurrent selection	2005	-0.200752	-0.35787		0.281791	-0.401059		-0.394384	-0.325104
ZQ116	Yunong211	Henan	Yunong 201// Yunong 9234903/Hard winter	2014	-0.358255	-0.053199		0.222588	0.850878		-0.532172	-0.64994
ZQ118	Beijing841	Beijing	Beijing 18 /Fengkang 4//Nongda 139	1992	-0.0686533	0.134598		-0.592963	1.4889		0.378681	0.472103
ZQ119	Bainong 160	Henan	Duokang 893/Wenmai 6//Bainong 64/ Wenmai 6	2007	-0.274185	-0.619033		-0.891107	-0.372077		0.131597	-0.42554
ZQ120	Zhengmai9694	Henan	Yumai 21/ Yumai 18// Yumai 21	2006	0.185617	-0.261514		-0.772052	-0.568632		-0.572497	-0.0268389
ZQ121	Xinmai208	Henan	Jimai 5418/Yumai 18	2005	1.12605	0.580834		-0.42539	-0.0502613		-0.458254	0.187421
ZQ122	Xun9917	Henan	Unknown	Regional test	0.221197	-0.697024		-0.0688281	-0.272325		-0.0603139	-0.82063
ZQ123	Pumai10	Henan	Zhou 8425B/Jiheng 90-4041	2006	0.189421	1.292		-0.566876	-0.0239448		0.430933	-0.312973
ZQ124	Pingan3	Henan	Lankao 8679/Yumai 18//Xiang 8820	2006	0.0714744	-0.816795		-0.109403	0.830253		0.851757	0.230464
ZQ125	Pingan6	Henan	Laizhou 953/Wen 2540	2006	0.341905	-0.473589		-0.0785622	1.28401		0.197118	0.182778
ZQ126	Pingan9	Henan	(Yumai 59/ Yumai 21)//(Zhengmai 91138/ Yumai 49)	2014	0.312281	0.0787049		0.549414	0.311921		0.594064	0.375099
ZQ127	Zhoumai26	Henan	Zhoumai 24/ Zhoumai 22	2012	-0.608869	0.131355		0.560828	0.14938		-0.36207	-0.53909
ZQ128	Luomai31	Henan	Luomai 21/ Aikang 58	2017	-0.748507	-0.871349		-0.352395	0.799946		0.551001	1.07628
ZQ129	Zhengyumai0519	Henan	Aikang 58/Yuzhan 9804	Regional test	0.0173982	0.73385		-0.0803853	-0.399242		0.407259	-0.456852
ZQ130	Zhongyanmai0708	Jiangsu	Yumai 54/Zhoumai 9	Regional test	0.575108	-0.739474		0.230433	-0.390951		-0.949804	-0.203326
ZQ131	Tunfeng802	Henan	Luomai 9∥Shangyan 99-0267∕Zhoumai 13	Regional test	0.252891	0.469774		-0.0606238	0.566092		-0.943899	-0.180279
ZQ132	Cunmai12	Henan	Zhoumai 16/Shanyou 225//Aikang 58	2016	-0.248385	0.500565		0.0897013	0.500907		0.746161	0.366599
ZQ133	Guoyu101	Henan	Unknown	Regional test	0.643671	0.525842		-0.102831	-0.808057		-0.201226	-0.605056
ZQ134	Xumai1242	Henan	Unknown	Regional test	-0.317937	0.813076		-0.406839	0.295006		0.194878	-0.360111
ZQ135	Xumai0054	Jiangsu	Xinmai 93119/Zhoumai 16	2015	0.241796	0.584203		0.0860656	-1.15385		-0.475868	-0.957128
ZQ136	Luomai8	Henan	Yanzhong 1604/Wenmai 4	2007	0.0147471	1.12417		1.08915	-0.0741015		0.0773018	-0.0291072
ZQ137	Zhengmai0856	Henan	Zhengmai 9405/4B269//Zhoumai 16	2012	0.0277991	1.00192		0.934854	0.277828		0.0358327	0.14352
ZQ138	Yunong186	Henan	Zhoumai 16/Yunong 202	2017	-0.897497	0.0440156		0.424237	-0.826086		-0.377648	-0.203036
ZQ139	Xin0208	Henan	Xinmai 18/Shanyou 225	2014	-0.817242	-0.528114		-0.296517	0.25129		0.0634792	0.559664
ZQ140	Luomai 18	Henan	4336/ Zhoumai 16	2012	-0.871387	0.872892		-0.40662	-0.196289		-1.05102	-0.487281
ZQ141	Zhengmai583	Henan	Bainong AK58pedigree selection	2012	0.239643	1.82685		-0.0862605	-0.192323		0.0611175	0.17435
ZQ142	Zhongyu9307	Henan	Aibai//Zhoumai 16/04zhong36	2014	-0.111254	0.447101		-0.402152	0.27117		-0.578497	-0.10071
ZQ143	Luo6073	Henan	Nuclear sterile recurrent populationⅡ	2014	1.62084	0.174169		0.999783	-0.381643		-0.109696	-0.45891
ZQ144	Huayu198	Henan	Bainong 64/Zhoumai 16	2014	0.186325	-0.430791		-0.285677	-1.13117		1.05905	1.32724
ZQ145	Bainong207	Henan	Zhoumai 16/Bainong 64	2013	-0.871544	-0.473437		-0.648702	-0.681937		-0.601505	-0.198725
ZQ146	Zhengmai379	Henan	Zhoumai 13/D9054-6-1(41)	2016	-0.87252	-0.543097		0.699887	0.0859813		0.185296	1.2488
ZQ147	Zhengmai101	Henan	Ta1648/Zhengmai 9023	2013	-0.526707	-0.552186		0.607024	-0.182308		-0.0306968	-0.25007
ZQ148	Cunmai1	Henan	Zhou 9811/ Aikang 58	2011	0.00421939	0.135654		0.513502	0.551787		-1.03591	-0.636217
ZQ149	Fengdecunmai5	Henan	Zhoumai 16/Zhengmai 366	2014	-0.0839936	0.0777506		-0.718183	-0.218416		0.392046	-0.565221
ZQ150	Fengdecunmai8	Henan	Zhoumai 24/ Zhoumai 22	2014	-0.389435	0.741937		0.0944426	-0.268342		-0.418302	0.0559482
ZQ151	Bonong6	Henan	Bonong 653/Zhengmai 9023//RECITAL	2014	0.407619	1.31381		0.103073	0.638829		-0.266798	0.0451779
ZQ152	Weilai0818	Anhui	Huaimai 18/Su 9908	2014	-0.768413	-0.0859759		0.529455	-0.235828		-0.208932	0.147388
ZQ153	Huarui00712	Jiangsu	Huaimai 18/Lumai 14	Regional test	0.559315	-0.278915		-0.347179	-0.653929		-0.0601825	-0.106595
ZQ154	Huaimai0882	Jiangsu	Yannong 19/Zhengmai 991	2013	-0.0625112	0.498507		0.120188	0.813407		0.0527782	0.0628259
ZQ155	Zhoumai24	Henan	Zhoumai 16/Shanyou 225	2009	-0.461843	-0.200697		-0.395213	1.11708		-0.617427	0.0544688
ZQ156	Zhoumai27	Henan	Zhoumai 16/ Aikang 58	2011	-0.574434	-0.3198		-0.365646	-0.236533		-1.36403	-0.164658
ZQ157	Huaimai19	Jiangsu	Recurrent selection of Taigu	2001	-0.21582	-0.242373		-0.70405	0.437173		0.693137	1.06608
ZQ158	Yumai41	Henan	Yumai 25 mutations	1996	-0.0961354	0.29908		-0.461812	-0.464759		-0.126644	-0.671235
ZQ159	Yumai55	Henan	Zhengzhou 761 /Fan 9//77（2）	1999	0.119057	0.312585		0.414579	0.858855		-0.135406	0.177038
ZQ160	Yumai14you	Henan	(Yanda 72-629/resistant 7410)//P75(2)	1993	0.322912	-0.363251		-0.775323	0.924013		-0.210217	-0.0952927
ZQ162	Yumai4	Henan	Funo radiated by Co-60	1985	-0.168758	0.508838		-0.134356	0.533213		0.45477	0.40487
ZQ163	Fengyou6	Henan	Zhou 8934(Zhou 8846/Bian 8579-2)	2001	-0.0818426	-0.709242		0.564086	-0.718229		1.1135	0.397477
ZQ164	Yanshi16	Henan	Yanshi(1)-0-3-1/Yumai 10	2001	0.0176732	-0.392479		0.325482	-0.374099		0.0295406	0.0959969
ZQ165	Zhengyou 6	Henan	891×8826/5418	1999	0.708595	0.810826		0.556902	-1.04841		0.674567	-0.00963708
ZQ167	Yumai58	Henan	394A/Siyang 1883	2001	-0.127343	-0.963956		0.0799103	0.828089		0.946383	-0.239434
ZQ168	Jimai20	Shandong	Lumai 14/884187	2004	-0.54507	-0.680571		-0.777996	-0.260334		-0.387949	0.0280365
ZQ169	Luo10T07	Henan	Zhoumai 16/Xinmai 18	Regional test	0.907789	-0.577961		0.229717	-1.24804		-0.707616	-0.250698
ZQ170	FS059	Henan	Zhoumai 16/FS94	Regional test	1.39312	1.65016		0.712963	0.16704		0.59522	0.216513
ZQ171	Zaoxiang158	Henan	Aikang 59/Tongzhoumai 916	2015	-0.226573	-0.359291		-0.561048	0.110736		-0.367633	0.0979177
ZQ172	Tainong8968	Shandong	Tainong 2101/PH1521	Regional test	-0.301207	-0.0055231		-0.704098	-0.22057		-0.387298	0.231739
ZQ173	Xuke168	Henan	Xuke 316/04zhong36	2014	-0.352562	0.593424		0.275956	-0.261523		0.11274	0.196773
ZQ174	Lunxuan1298	Henan	Shimai 12/Lunxuan 987	Regional test	-0.484185	0.96818		-0.145064	0.225305		-0.0261811	-0.249192
ZQ175	Luomai28	Henan	Luomai 21/ Aikang 58	2015	0.787638	0.423357		0.989055	0.0262717		0.637384	-0.507633
ZQ176	Wen0418	Henan	Zhoumai 16/Xinmai 9408	2014	0.0117184	-0.135828		-0.290646	-0.0814913		-0.976668	-0.46985
ZQ177	Huaichuan919	Henan	Wenmai 4/ Zhoumai 16/Xianyang 151	2015	0.971109	0.193623		-0.260747	-0.313903		-0.256813	-0.18966
ZQ178	Fanmai7030	Henan	Zhengmai 9023/ Zhoumai 18	2015	-0.974204	-0.37983		-0.513378	0.591316		-0.338335	-0.448015
ZQ179	Junda106	Henan	Zhongyu 9/Zhoumai 16	2015	-0.755222	0.409784		-0.486411	-0.199294		-0.934682	-0.372168
ZQ180	Huayumai118	Henan	Yumai 52/Xinmai 9//Zhoumai 16	Regional test	-0.63467	-0.0105702		0.623461	-0.752252		-0.756419	0.157932
ZQ181	Pumai053	Henan	Aikang 58/ Zhoumai 18	2015	0.267348	1.13683		-0.70354	0.174012		-0.507427	-0.761336
ZQ182	Shangmai156	Henan	Xunong 5/Aikang 58	2015	1.0445	-0.028065		-0.0903717	0.125437		0.526293	0.252546
ZQ183	Xuke793	Henan	Zhoumai 16/Luo 5356	Regional test	-0.635801	-0.24549		0.036457	0.252271		-0.682287	0.100135
ZQ184	Cunmai11	Henan	Zhoumai 22/ Zhoumai 24	2015	0.537906	0.0753829		0.567368	0.125855		-0.274208	-0.0277776
ZQ185	Hongmai118	Henan	Xinong 88/Shanyou 211	Regional test	0.382073	-0.521385		0.29157	-0.0358572		0.450234	0.498059
ZQ186	Taihemai1	Henan	Zhoumai 18/Bainong 64	2015	0.63599	0.329158		-0.266201	0.607227		-0.223532	0.16929
ZQ187	Fanmai803	Henan	Han 6172/ Zhoumai 16	2015	-0.628913	0.154808		0.323437	0.299013		-0.0161561	0.410808
ZQ188	Wenliang1	Henan	Yumai 18/ Zhoumai 16	Regional test	0.525625	0.238451		-0.286494	0.449293		-0.099492	0.267605
ZQ189	Bainong418	Henan	Zhoumai 18/Aikang 58// Aikang 58	2015	0.406854	0.377353		-0.0195615	-0.00473342		-0.234777	-0.469319
ZQ190	Huangming116	Henan	Yanzhan 4110/Zhoumai 16	2015	0.425738	-0.403207		-0.316275	0.597496		0.235562	0.565418
ZQ191	Jiyanmai7	Henan	Zhengmai 366/Ji 05-5053	2017	-0.104217	1.0159		0.432996	0.2025		0.188205	-0.131486
ZQ192	Zhongchuang805	Henan	Yumai 18/Shang 01-0179// Zhoumai 9	Regional test	-0.284769	-0.54688		-0.759682	-0.381343		-1.17055	-0.446767
ZQ193	Yanmai864	Henan	Zhengmai 9023//Bainong 64/Yanmai 8942	2015	0.913323	0.0199611		-0.11256	-0.303973		-0.199328	-0.34277
ZQ194	Xianmai13	Henan	Yumai 64/Zhongyu 5	2016	0.131602	-0.499177		-0.488702	-0.0989626		-0.114091	0.893259
ZQ195	Yamai1	Henan	Pumai 9 pedigree selection	2015	-0.267147	0.137502		0.713078	0.0846628		0.332573	-0.291253
ZQ196	Mengmai023	Henan	Zhoumai 13/Yanke 956	2015	0.474725	0.769877		-0.0519444	-0.431328		0.807448	0.0082393
ZQ197	Lankao182	Henan	Aibian 1/Octoploid Thinopyruminternedium 4	Regional test	-0.589502	0.279426		0.0637788	0.834499		-0.0860735	0.461704
ZQ198	Shannong 29	Shandong	Linmai 6 /J1781	2016	-0.279868	-1.0563		-0.312711	-0.361215		-0.0844487	-0.50248
ZQ199	Xinong889	Shaanxi	E han-4×(Xiaoyan 6×Xiaoyan 83352)F1	2002	-0.327651	-0.586818		0.890145	0.287999		0.796466	0.220895
ZQ200	Xinong9871	Shaanxi	Xinong 2208/Xiaoyan	2008	-0.00650514	-0.721238		-1.02483	1.29354		0.367668	-0.190501
ZQ201	Xinong529	Shaanxi	Mianyang 26/Xiaoyan 597	2017	0.638582	0.686394		1.6288	0.961471		0.88383	0.805936
ZQ202	Zhoumai30	Henan	Zhoumai 23/Zhoumai 18-15	2016	1.30784	-0.659299		0.130506	0.536929		0.223002	1.32051
ZQ203	Zhengpinmai8	Henan	(Aikang 58/Zhoumai 18)F1mutation	2016	1.1325	-0.408835		0.642169	-0.416036		0.965222	0.829388
ZQ204	Yanmai8911	Shaanxi	8222-6pedigree selection	2001	-0.107947	-0.375655		-1.52096	0.716853		-0.269893	0.792585
ZQ205	Xiaoyan22	Shaanxi	(Xiaoyan 6/775-1)/ Xiaoyan 107	1998	-0.0347223	-0.21799		-0.483373	0.563771		0.315711	0.0190741
ZQ206	Ruiquanmai168	Unknown	Zhoumai 16/Yumai 13	Regional test	0.927309	-0.0651066		0.213172	-0.112918		0.394204	-0.147078
ZQ207	Yan99102	Shandong	Yanhangxuan 2 /Lin 9511F1//Yan 14-15	2011	0.592823	-0.557972		0.198361	-0.164865		0.393736	0.383439

## Sheet: TableS2
Table S2 Difference analyses of root traits under different growth environments
	IHC-VS-OHC			IHC-VS-OPC			OHC-VS-OPC
Traits	Difference	P-Vaule		Difference	P-Vaule		Difference	P-Vaule
SRL(cm)	-266.46	7.70223e-75		-8.58756	0.401571		257.872	3.88411e-67
ASD(mm)	-0.0445477	5.71818e-29		-0.115068	7.84945e-89		-0.0705199	4.67088e-74
SRT(count)	-95.5301	4.67e-19		-125.053	4.49561e-15		-29.5229	0.0514591
SRP(count)	-0.00319269	0.977765		0.250293	0.000213913		0.253485	5.57138e-09
SDW(mg)	-13.3366	1.18385e-88		-41.0484	2.97253e-103		-27.7117	5.41352e-77
NRL(cm)	-12.8643	3.21645e-05		31.1613	6.24717e-22		44.0255	6.51427e-61
AND(mm)	-0.0652467	8.37587e-70		-0.101716	7.43911e-76		-0.0364694	1.72507e-09
NRT(count)	-17.414	5.25546e-09		9.38961	3.49693e-05		26.8036	2.00461e-20
NRP(count)	-0.491331	1.33454e-06		1.28179	7.05971e-49		1.77312	2.12935e-138
NDW(mg)	-1.67175	3.05652e-09		-6.9192	4.66799e-34		-5.24745	8.65127e-30

## Sheet: TableS3
Table S3 Correlation analysis between the roots and yield traits among the 196 accessions
		Traits	SPA	GPS	TKW	GY
OPC	Seminal root	SRL	-0.042	-0.077	0.160*	-0.158*
		ASD	-0.12	-0.068	0.101	-0.012
		SRT	-0.074	-0.067	0.11	-0.257**
		SRP	-0.107	-0.037	0.014	-0.08
		SDW	-0.062	-0.111	0.216**	-0.095
	Nodal root	NRL	0.048	-0.085	0.062	-0.075
		AND	-0.257**	0.082	0.113	-0.058
		NRT	0.002	-0.112	0.027	-0.151*
		NRP	0.103	0.018	-0.08	-0.086
		NDW	-0.016	-0.049	0.046	-0.039
OHC	Seminal root	SRL	-0.076	0.004	0.236**	-0.157*
		ASD	-0.151*	0.067	0.001	0.091
		SRT	-0.059	-0.099	0.198**	-0.159*
		SRP	-0.033	-0.08	0.083	0.014
		SDW	0.001	-0.049	0.227**	-0.093
	Nodal root	NRL	-0.053	0.002	-0.118	-0.337**
		AND	-0.038	0.085	0.08	0.199**
		NRT	-0.054	-0.009	-0.085	-0.363**
		NRP	-0.076	0.04	-0.095	-0.330**
		NDW	-0.257**	0.021	0.026	-0.161*

## Sheet: TableS4
Table S4-1 GWAS results of root traits among the 196 wheat accessions obtained from the mixed linear model (MLM Q+K) in OHC									Table S4-2 GWAS results of root traits among the 196 wheat accessions obtained from the mixed linear model (MLM Q+K) in OPC
	Traits	Variables	SNP	Average-log10(p)	Range-log10(p)	Average R2(%)	R2 (%)Range			Traits	Variables	SNP	Average-log10(p)	Range-log10(p)	Average R2(%)	R2 (%)Range
Seminal root	SRL	16-OHC	28	4.13087	4.00-5.18	8.99021	8.13-11.33		Seminal root	SRL	17-OPC	2	3.60255	3.52-4.19	11.439	10.71-12.16
		17-OHC	13	3.51838	3.50-3.61	7.84131	6.49-9.24				18-OPC	11	3.8601	3.53-5.37	11.205	9.16-13.82
		18-OHC	66	3.67155	3.50-4.20	8.82226	6.66-11.85				19-OPC	48	3.89	3.55-5.45	9.21	7.11-12.39
		Blue	125	3.68359	3.50-5.09	8.01554	6.94-10.83				Blue	45	3.84	3.53-4.44	8.99	7.03-12.05
	ASD	16-OHC	11	4.34172	3.52-5.16	11.0115	8.63-12.30			ASD	17-OPC	12	4.06813	3.524-5.62	11.0392	8.25-14.73
		17-OHC	27	3.57444	3.31-4.01	8.64156	6.71-10.67				18-OPC	3	3.71454	3.52-4.41	9.38767	8.85-9.24
		18-OHC	221	3.62723	3.30-4.83	8.24628	6.62-13.99				19-OPC	30	3.75	3.54-4.31	9.29	7.25-12.22
		Blue	75	3.96	3.75-5.19	8.92	7.56-11.46				Blue	15	3.77	3.54-4.26	8.73	7.14-10.14
	SRT	16-OHC	20	3.89581	3.50-5.00	9.61	7.13-13.98			SRT	17-OPC	63	3.77911	3.50-5.00	9.2637	8.15-11.47
		17-OHC	78	3.52067	3.50-4.28	7.89029	6.49-15.24				18-OPC	35	4.9426	3.55-6.70	13.0698	8.49-16.77
		18-OHC	28	3.51402	3.50-3.75	11.1544	8.20-12.46				19-OPC	22	3.81	3.53-5.62	9.48	7.56-14.92
		Blue	63	3.89581	3.50-5.00	9.61379	7.13-13.98				Blue	150	4.43	3.52-8.16	10.59	7.24-21.40
	SRP	16-OHC	1	4.1628	-	8.86	-			SRP	17-OPC	2	3.81951	3.51-4.61	10.8075	11.43-10.19
		17-OHC	28	3.60861	3.51-3.99	9.09996	6.86-11.23				18-OPC	18	3.6756	3.52-4.62	10.6139	8.61-14.92
		18-OHC	131	3.72658	3.50-4.97	9.39298	6.66-23.3				19-OPC	18	3.77	3.57-4.02	8.95	7.25-12.94
		Blue	13	3.71302	3.51-4.33	8.61331	7.15-10.83				Blue	6	3.71	3.56-3.77	8.51	7.06-10.00
	SDW	16-OHC	13	4.57833	3.52-5.08	9.58233	8.19-10.83			SDW	17-OPC	11	3.90126	3.55-4.86	10.4428	8.48-15.32
		17-OHC	77	4.38955	3.52-5.26	9.47	8.04-14.68				18-OPC	11	3.72116	3.53-4.44	10.5548	8.68-12.35
		18-OHC	40	3.90022	3.50-5.29	11.9676	8.00-16.94				19-OPC	0
		Blue	44	3.71302	3.51-4.33	8.61331	7.15-10.83				Blue	14	3.91	3.53-4.36	9.88	8.87-10.94
Nodal root	NRL	16-OHC	-	-	-	-	-		Nodal root	NRL	17-OPC	112	4.44064	4.00-6.16	10.4998	8.35-12.44
		17-OHC	55	3.69445	3.51-5.17	7.97744	6.49-14.56				18-OPC	84	4.42947	4.00-5.53	10.801	6.97-12.45
		18-OHC	42	3.75376	3.51-5.42	8.8822	6.50-12.81				19-OPC	23	4.27	4.03-5.98	11.24	8.79-17.33
		Blue	78	4.14	3.53-5.70	10.08	7.16-18.44				Blue	80	3.81	3.53-4.90	8.42	7.06-12.35
	AND	16-OHC	-	-	-	-	-			AND	17-OPC	56	4.46209	4.01-6.78	11.1762	10.02-12.75
		17-OHC	75	3.98407	3.52-5.49	8.71329	6.59-12.00				18-OPC	52	4.43502	4.01-5.62	10.3763	10.02-12.75
		18-OHC	99	3.8422	3.51-5.25	9.93671	6.86-18.01				19-OPC	14	4.15	4.03-5.25	10.02	8.35-15.33
		Blue	36	3.86	3.56-4.83	9.45	7.13-12.47				Blue	60	3.91	3.52-4.49	9.14	7.15-13.25
	NRT	16-OHC	-	-	-	-	-			NRT	17-OPC	76	4.62617	4.00-7.33	9.81389	8.87-1.28
		17-OHC	122	4.27938	4.00-5.53	8.40893	6.56-11.08				18-OPC	99	4.54376	4.00-6.32	9.90864	8.23-14.46
		18-OHC	102	4.4248	4.07-4.92	10.7863	8.70-14.14				19-OPC	3	4.18	4.01-4.79	11.2	9.99-13.21
		Blue	124	3.91	3.53-6.18	9.2	7.07-16.33				Blue	61	3.92	3.52-5.93	10.18	7.21-14.77
	NRP	16-OHC	35	3.77667	3.52-4.47	10.0547	9.84-10.17			NRP	17-OPC	13	3.58	3.52-4.30	10.3	10.34-14.36
		17-OHC	42	3.73423	3.51-4.48	11.1	10.40-12.94				18-OPC	3	3.68	3.52-4.40	11.3	10.32-15.32
		18-OHC	147	3.56495	3.51-4.47	7.92801	6.54-15.64				19-OPC	48	4.32	3.54-5.54	9.84	7.52-12.28
		Blue	69	3.79004	3.51-4.73	9.04152	9.04-22.95				Blue	62	3.83431	3.50-4.99	9.53427	7.05-14.61
	NDW	16-OHC	-	-	-	-	-			NDW	17-OPC	25	3.76409	3.52-4.91	10.0546	8.27-16.16
		17-OHC	5	4.19343	4.05-4.56	11.8554	10.58-13.97				18-OPC	5	3.78431	3.54-4.47	10.117	8.24-11.62
		18-OHC	10	4.47519	4.03-5.64	10.17	8.50-15.65				19-OPC	80	3.82	3.52-4.84	8.27	7.14-11.09
		Blue	52	3.85	3.53-4.98	8.97	7.10-15.00				Blue	63	3.87	3.53-4.62	8.65	7.04-11.87
				AX-110421868
				AX-110531552
			44	AX-110432917
				AX-108889961

## Sheet: TableS5
Table S5 List of significant SNP associations detected under OHC and OPC. SNPs within 10 Mb regions were combined as one QTL (different QTLs are distinguished by blue and white colors)
	Trait	SNP	Chromosome	Position (Mb)	–log10(p)	R2(%)	Environment
Seminal root	SRL	AX-94973293	1D	465.405	3.61719	7.214	OHC		Table 6 List of 35 stable QTLs detected from GWAS panel under both OHC and OPC
	SRL	AX-111479104	1D	464.379	3.66304	9.254	OPC			Triats	chromosome	Pos	OHC			OPC
	SRT	AX-109445364	1B	13.4574	3.72786	9.818	OHC						SNP	R2		SNP	R2
	SRT	AX-110460684	1B	15.1175	3.67543	14.154	OPC		Seminal root	SRL	1D	464.38~465.41	1	7.214		1	9.254
	SRT	AX-111156900	1B	16.303	3.61715	7.288	OHC			SRT	1B	13.46~16.30	2	7.29-9.82		1	14.15
	SRT	AX-108914802	2B	753.953	3.64774	9.051	OHC				2B	753.95~761.99	2	9.05		14	7.29~14.53
	SRT	AX-110943230	2B	753.995	3.64907	9.052	OHC				3B	40.15~41.97	1	13.981		1	9.649
	SRT	AX-108870688	2B	753.972	4.18177	10.591	OPC				4B	26.49~27.52	1	7.632		1	11.053
	SRT	AX-110638685	2B	754.001	4.38631	11.033	OPC				5A	3.20~7.58	1	7.54		5	8.41~10.03
	SRT	AX-109964226	2B	754.652	4.38027	11.007	OPC				5B	687.22~685.04	1	10.453		1	9.875
	SRT	AX-110378548	2B	755.976	3.54313	8.796	OPC			SRP	1A	495.73~504.26	1	10.827		1	9.315
	SRT	AX-109497462	2B	756.704	3.5537	8.832	OPC				2A	748.54~753.74	1	7.452		1	9.518
	SRT	AX-111488985	2B	756.706	4.08504	10.377	OPC			SDW	2B	11.46~12.60	2	9.80-10.46		1	9.85
	SRT	AX-109362340	2B	757.126	3.69026	10.16	OPC				6D	472.28~463.98	1	9.698		1	10.473
	SRT	AX-110470669	2B	757.211	3.61227	7.68	OPC		Nodal root	NRL	1B	105.69~116.94	1	9.044		1	9.705
	SRT	AX-109311968	2B	757.386	3.86204	11.61	OPC				1D	485.44~487.28	1	7.757		1	7.176
	SRT	AX-111466536	2B	757.452	5.40244	14.527	OPC				5A	18.69~32.19	2	11.26-12.18		2	9.09~9.15
	SRT	AX-94997468	2B	759.345	4.20604	9.165	OPC				6A	2.80~3.02	1	14.552		1	10.345
	SRT	AX-95101676	2B	760.95	4.70292	12.76	OPC				7A	696.51~693.81	1	7.937		1	11.012
	SRT	AX-109880351	2B	761.989	3.67056	9.136	OPC				ns	29.52~30.85	1	7.425		1	12.345
	SRT	AX-111511405	2B	761.992	4.01524	11.443	OPC			AND	1A	29.61~32.56	1	9.87		1	9.45
	SRT	AX-108904366	3B	40.145	3.84585	13.981	OHC			NRT	ns	482.35~490.42	1	9.083		2	10.25~14.08
	SRT	AX-110430607	3B	41.9666	3.83366	9.649	OPC			NRP	1B	94.83	1	9.538		1	12.217
	SRT	AX-94438527	4B	26.4915	3.79048	7.632	OHC				2B	748.43	1	8.665		1	7.908
	SRT	AX-109982231	4B	27.5242	4.41431	11.053	OPC				2B	777.55	1	10.399		1	10.103
	SRT	AX-94420774	5A	3.1955	3.55567	7.539	OHC				3A	8.33	1	11.766		1	11.643
	SRT	AX-108754136	5A	7.58043	4.11103	8.411	OPC				4B	545.77	1	9.277		1	8.72
	SRT	AX-111478120	5A	7.59251	4.00408	10.03	OPC				4B	621.33	1	9.766		1	8.682
	SRT	AX-109876083	5A	7.56084	3.96178	8.045	OPC				5D	549.9	1	9.394		1	13.434
	SRT	AX-110575713	5A	7.56114	3.96178	8.045	OPC				6D	3.05	1	11.441		1	11.358
	SRT	AX-110561419	5A	7.57851	3.96178	8.045	OPC				7A	621.58	1	8.704		1	9.248
	SRT	AX-109297282	5B	687.223	3.83094	10.453	OHC				7A	705.28	1	10.053		1	9.059
	SRT	AX-94458648	5B	685.04	3.89922	9.875	OPC				7B	328.14	1	10.999		1	8.786
	SRP	AX-108913450	1A	495.735	4.33392	10.827	OHC				7B	711.46	2	7.56-7.68		2	8.16~8.22
	SRP	AX-111725540	1A	504.255	3.76115	9.315	OPC				ns	81.78	1	9.273		1	9.088
	SRP	AX-109858431	2A	748.543	3.71681	7.452	OHC			NDW	2A	707.06~717.22	1	9.252		1	9.287
	SRP	AX-109294957	2A	753.745	3.64997	9.518	OPC				6B	712.48~714.95	1	8.071		1	7.505
	SDW	AX-111184878	2B	11.458	4.2528	11.461	OHC				ns	486.54~487.98	1	10.342		1	8.233
	SDW	AX-110165038	2B	11.9987	3.94359	9.854	OPC
	SDW	AX-111776521	2B	12.6038	4.13364	9.798	OHC
	SDW	AX-111540905	6D	472.284	3.89963	9.698	OHC
	SDW	AX-109314467	6D	463.981	4.07856	10.473	OPC
Nodal root	NRL	AX-111554644	1B	116.943	3.58741	9.044	OHC
	NRL	AX-111706103	1B	105.689	3.75166	9.705	OPC
	NRL	AX-94905535	1D	485.436	3.84817	7.757	OHC
	NRL	AX-110938952	1D	487.278	3.60046	7.176	OPC
	NRL	AX-94423626	5A	18.69	4.02898	11.256	OHC
	NRL	AX-108918389	5A	18.758	3.53799	9.091	OPC
	NRL	AX-109870741	5A	32.1629	4.82827	12.18	OHC
	NRL	AX-111514422	5A	32.194	3.6453	9.151	OPC
	NRL	AX-110484513	6A	2.8006	5.57447	14.552	OHC
	NRL	AX-109984346	6A	3.01837	3.83863	10.345	OPC
	NRL	AX-110917658	7A	696.506	3.88462	7.937	OHC
	NRL	AX-111132032	7A	693.809	4.32537	11.012	OPC
	NRL	AX-110363740	ns	29.5158	3.68208	7.425	OHC
	NRL	AX-95149159	ns	30.8314	4.90125	12.345	OPC
	AND	AX-95204957	1A	29.6121	3.96273	9.87	OHC
	AND	AX-109908711	1A	32.5588	3.67317	9.45	OPC
	NRT	AX-94762673	ns	490.42	3.52602	9.083	OHC
	NRT	AX-94481934	ns	483.74	5.40616	14.076	OPC
	NRT	AX-94476292	ns	482.35	4.12215	10.245	OPC
	NRP	AX-94833581	1B	94.8324	3.62556	9.538	OHC
					4.55661	12.217	OPC
	NRP	AX-110596851	2B	748.432	4.20334	8.665	OHC
					3.88068	7.908	OPC
	NRP	AX-111642754	2B	777.552	4.01426	10.399	OHC
					3.94654	10.103	OPC
	NRP	AX-110633040	3A	8.32741	4.21924	11.766	OHC
					4.07091	11.643	OPC
	NRP	AX-108776328	4B	545.569	3.73478	9.277	OHC
					3.52554	8.72	OPC
	NRP	AX-111729857	4B	621.327	3.92383	9.766	OHC
					3.51152	8.682	OPC
	NRP	AX-109826794	5D	549.898	3.5331	9.394	OHC
					4.7041	13.434	OPC
	NRP	AX-110071028	6D	3.04811	4.53364	11.441	OHC
					4.53639	11.358	OPC
	NRP	AX-110956948	7A	621.583	4.2338	8.704	OHC
					4.46339	9.248	OPC
	NRP	AX-94415157	7A	705.282	4.00265	10.053	OHC
					3.58776	9.059	OPC
	NRP	AX-110487498	7B	328.136	4.32438	10.999	OHC
					3.50948	8.786	OPC
	NRP	AX-108804491	7B	711.46	3.74887	7.556	OHC
					4.0223	8.223	OPC
	NRP	AX-110032283	7B	711.463	3.81043	7.675	OHC
					4.01952	8.163	OPC
	NRP	AX-111045394	ns	81.7808	3.72349	9.273	OHC
					3.66591	9.088	OPC
	NDW	AX-108914383	2A	717.216	4.15293	9.252	OHC
	NDW	AX-111450487	2A	707.063	3.76125	9.287	OPC
	NDW	AX-108829422	6B	714.946	3.83038	8.071	OHC
	NDW	AX-111149663	6B	712.476	3.74	7.505	OPC
	NDW	AX-94454770	ns	487.98	4.12857	10.342	OHC
	NDW	AX-109078361	ns	486.54	4.05842	8.233	OPC

## Sheet: TableS6
Table S6 List of significant (–log10(p) >3.5) marker trait associations of the SNP markers
	SNP	Chr.	popseq_cM	Traits
OHC	AX-95204957	1A	29.6121	AND NRL NRT
	AX-110488359	1A	309.706	NRL NRP
	AX-108829257	1B	466.089	SRT SRL
	AX-109223268	1D	28.2471	AND NRL NRT
	AX-109428152	1D	28.4816	AND NRL NRT
	AX-109480617	1D	28.4816	AND NRL NRT
	AX-109965107	1D	28.5777	AND NRT
	AX-94644007	1D	28.49	AND NRT
	AX-94808011	1D	28.5749	AND NRL NRT
	AX-111124500	1D	28.5691	AND NRL NRT
	AX-111238064	1D	28.5876	AND NRL NRT
	AX-111547803	1D	29.4854	AND NRL
	AX-111704126	1D	28.5683	AND NRL NRT
	AX-94993890	1D	28.4897	AND NRL NRT
	AX-95630130	1D	28.5795	AND NRL NRT
	AX-108914383	2A	717.216	NDW NRL
	AX-109914102	2A	8.7267	SRT SRL
	AX-110397951	2B	12.3037	SDW SRT SRL
	AX-111184878	2B	11.458	SDW SRT SRL
	AX-111520655	2B	12.0349	SDW SRL
	AX-111776521	2B	12.6038	SDW SRL
	AX-94555538	3A	8.32563	NDW SDW
	AX-110437922	5A	547.413	AND NRL
	AX-109054771	5B	557.697	SRT SRL
	AX-109279768	5B	572.378	SRT SRL
	AX-109297282	5B	687.223	SDW SRT
	AX-109996563	5B	572.165	SRT SRL
	AX-110112057	5B	572.145	SRT SRL
	AX-110393524	5B	572.364	SRT SRL
	AX-110653216	5B	572.145	SRT SRL
	AX-111047118	5B	572.153	SRT SRL
	AX-111634189	5B	572.151	SRT SRL
	AX-111718398	5B	572.395	SRT SRL
	AX-111745749	5B	558.286	SRT SRL
	AX-89521117	5B	572.141	SRT SRL
	AX-89699462	5B	572.362	SRT SRL
	AX-110605496	6B	5.80978	SDW SRT SRL
	AX-111127398	7B	41.3091	SRT SRL
	AX-95009696	7B	495.306	SRT SRL
	AX-109760676	ns	321.065	NDW NRL
	AX-95211340	ns	15.9122	SRT SRL
OPC	AX-110032354	1B	388.616	SRL SRT
	AX-94830437	1B	161.985	SRL SRT
	AX-95210309	1B	144.396	SRL SRT
	AX-111479104	1D	464.379	SRL SRT
	AX-108775675	2A	101.996	AND NRT
	AX-108803924	2A	102.12	AND NRT
	AX-108835748	2A	102.134	AND NRT
	AX-109511488	2A	101.891	AND NRT
	AX-109560432	2A	102.332	AND NRT
	AX-109562458	2A	138.53	AND NRT
	AX-110023978	2A	102.121	AND NRT
	AX-110046257	2A	101.916	AND NRT
	AX-110425041	2A	103.099	AND NRT
	AX-110670613	2A	101.916	AND NRT
	AX-111174929	2A	101.905	AND NRT
	AX-94880269	2A	101.994	AND NRT
	AX-111466536	2B	757.452	SRL SRT
	AX-111488985	2B	756.706	SRL SRT
	AX-95170701	2D	103.166	AND NRL NRT
	AX-94788795	2D	619.599	SRL SRT
	AX-110988066	5A	31.0026	SRL SRT
	AX-108856441	6B	668.431	SRL SRT
	AX-108883785	6B	668.325	SRL SRT
	AX-109036525	6B	668.265	SRL SRT
	AX-109282314	6B	668.037	SRL SRT
	AX-109299756	6B	668.427	SRL SRT
	AX-109335802	6B	668.251	SRL SRT
	AX-109540848	6B	668.436	SRL SRT
	AX-109942495	6B	668.14	SRL SRT
	AX-110397825	6B	668.714	SRL SRT
	AX-110405788	6B	668.518	SRL SRT
	AX-110926115	6B	668.263	SRL SRT
	AX-110980279	6B	668.428	SRL SRT
	AX-111065966	6B	668.264	SRL SRT
	AX-111508654	6B	668.425	SRL SRT
	AX-111564861	6B	668.434	SRL SRT
	AX-111575169	6B	668.247	SRL SRT
	AX-111599151	6B	668.438	SRL SRT
	AX-86171843	6B	668.777	SRL SRT
	AX-94476292	ns	482.35	AND NRT

## Sheet: TableS7
Table S7 Superior alleles distribution of 14 NRP related SNPs in the GWAS panel
			Allele type		Allele number		Phenotype value(OHC)		Phenotype value(OPC)		Allele percentage (%)
SNP name	Chr	Pos(Mb)	Inferior	Superior	Inferior	Superior	Inferior	Superior	Inferior	Superior	Inferior	Superior
AX-94833581	1B	94.8324	CC	TT	44	141	5.06A	4.59B	2.38A	2.14B	22.449	71.9388
AX-110596851	2B	748.432	GG	CC	28	184	5.73A	4.65B	2.68A	2.18B	14.2857	93.8776
AX-111642754	2B	777.552	AA	GG	29	160	4.97a	4.65b	2.35a	2.17b	14.7959	81.6327
AX-110633040	3A	8.32741	AA	GG	25	141	5.3A	4.61B	2.46A	2.16B	12.7551	71.9388
AX-108776328	4B	545.57	GG	TT	23	170	5.01a	4.64b	2.44a	2.14b	11.7347	86.7347
AX-111729857	4B	621.327	AA	GG	70	125	4.71a	4.68a	2.22a	2.21a	35.7143	63.7755
AX-109826794	5D	549.898	AA	GG	55	92	5.03A	4.57B	2.39A	2.12B	28.0612	46.9388
AX-110071028	6D	3.05	CC	TT	23	170	5.01A	4.64B	2.36A	2.17B	11.7347	86.7347
AX-110956948	7A	621.583	AA	GG	145	51	4.87a	4.27b	2.27a	2.03b	73.9796	26.0204
AX-94415157	7A	705.282	AA	GG	178	6	4.8A	3.97B	2.24A	1.84B	90.8163	3.06122
AX-110487498	7B	328.14	GG	AA	81	104	4.61a	4.77a	2.24a	2.16a	53.0612	41.3265
AX-110032283	7B	711.463	AA	CC	56	140	5.14A	4.55B	2.43A	2.12B	28.5714	71.4286
AX-108804491	7B	711.46	AA	TT	54	109	5.14A	4.55B	2.44A	2.12B	27.551	55.6122
AX-111045394	ns	81.78	GG	CC	18	174	4.67a	4.76a	2.35a	2.18a	9.18367	88.7755

## Sheet: TableS8
Table S8 Annotation of candidate regions based on the Chinese Spring chromosomes 2B and 7A
			wheat			Rice			Arabidopsis
SNP	Chr.	Pos	Gene	functional annotation		Gene	functional annotation		Gene	functional annotation
AX-110941614	2B	748.511	TraesCS2B02G552100	Thioredoxin-like superfamily, Tetratricopeptide-like helical domain superfamily, Tetratricopeptide repeat-containing domain, Tetratricopeptide repeat		Os04t0674100	Thioredoxin-like superfamily, Tetratricopeptide-like helical domain superfamily, Tetratricopeptide repeat-containing domain, Tetratricopeptide repeat		-
~	2B	~	TraesCS2B02G552300	Thioredoxin-like superfamily, Tetratricopeptide-like helical domain superfamily, Tetratricopeptide repeat-containing domain, Tetratricopeptide repeat		Os06t0216800	Cyclophilin-like domain superfamily, Tetratricopeptide-like helical domain superfamily, Tetratricopeptide repeat		-
~	2B	~	TraesCS2B02G552400	DNA-directed RNA polymerase, subunit 2; DNA (cytosine-5)-methyltransferase 1, RNA polymerase, beta subunit, conserved site; RNA polymerase Rpb2, domain 2,3,4, 5, 7; NA-directed RNA polymerase, subunit 2, hybrid-binding domain		Os04t0641000	C-5 cytosine-specific DNA methylase, DNA-directed RNA polymerase, subunit 2, RNA polymerase, beta subunit, conserved site, RNA polymerase Rpb2, domain 2,3,4,5,7, NA-directed RNA polymerase, subunit 2, hybrid-binding domain		AT3G23780	Encodes a cytosine methyltransferase MET1, DNA-directed RNA polymerase, subunit 2, RNA polymerase, beta subunit, conserved site, RNA polymerase Rpb2, domain 2,3,4,5,7, NA-directed RNA polymerase, subunit 2, hybrid-binding domain
AX-110925600	2B	748.511	TraesCS2B02G552500	Protein kinase-like domain superfamily, Protein kinase domain, Serine/threonine-protein kinase, active site, ATP binding site		Os11t0226201	Protein kinase-like domain superfamily; Protein kinase, ATP binding site		AT1G18040	Protein kinase-like domain superfamily; Protein kinase domain; Serine/threonine-protein kinase, active site; ATP binding site
AX-108970519	7A	621.01	TraesCS7A02G427800	NAD(P)-binding domain superfamily, Short-chain dehydrogenase/reductase, conserved site/reductase SDR		Os08t0510400	NAD(P)-binding domain superfamily, Short-chain dehydrogenase/reductase, conserved site, Short-chain dehydrogenase/reductase SDR		AT3G46170	NAD(P)-binding domain superfamily, Short-chain dehydrogenase/reductase, conserved site, Short-chain dehydrogenase/reductase SDR
~	7A	~	TraesCS7A02G427900	Calmodulin-binding domain, plant		Os06t0695700	Calmodulin-binding domain, plant		-
~	7A	~	TraesCS7A02G428000	TRAF-like, MATH/TRAF domain,		-			-
~	7A	~	TraesCS7A02G428100	Neprosin		Os01t0550800	Neprosin activation peptide;Neprosin		AT1G10750	Neprosin activation peptide, Neprosin
~	7A	~	TraesCS7A02G428200	Haem peroxidase superfamily, Peroxidase, active site, Peroxidases heam-ligand binding site, Plant peroxidase, Secretory peroxidase		Os06t0695500	Haem peroxidase superfamily;Peroxidase, active site;Peroxidases heam-ligand binding site;Plant peroxidase;Secretory peroxidase		RHS19, AT5G67400	Haem peroxidase superfamily, Peroxidases heam-ligand binding site, Plant peroxidase, Secretory peroxidase
~	7A	~	TraesCS7A02G428300	-		Os06t0695600	Zinc finger, RING-type; RING/FYVE/PHD-type		AT5G24870	Zinc finger, RING-type
~	7A	~	TraesCS7A02G428400	Haem peroxidase superfamily, Peroxidase, active site, Peroxidases heam-ligand binding site, Plant peroxidase, Secretory peroxidase		Os06t0695400	Haem peroxidase superfamily;Peroxidase, active site;Peroxidases heam-ligand binding site;Plant peroxidase;Secretory peroxidase		PRX66, AT5G51890	Haem peroxidase superfamily, Peroxidases heam-ligand binding site, Plant peroxidase, Secretory peroxidase
AX-110730361	7A	622.116	TraesCS7A02G428500	MFS transporter superfamily		NRT2, Os01g0547600	MFS transporter superfamily		-

## Sheet: TableS9
Table S9 Expression data in different developmental stages of tissues
Gene	Grain_Z71	Grain_Z75	Grain_Z85	Leaf_Z10	Leaf_Z23	Leaf_Z71	Root_Z10	Root_Z13	Root_Z39	Spike_Z32	Spike_Z39	Spike_Z65	Stem_Z30	Stem_Z32	Stem_Z65
TraesCS2B02G552100	1.54	0.47	3.06	5.1	2.27	4.75	0.26	0.93	0.61	1.24	1.16	2.12	1.85	2.98	1.62
TraesCS2B02G552300	1.54	0.47	3.06	5.1	2.27	4.75	0.26	0.93	0.61	1.24	1.16	2.12	1.85	2.98	1.62
TraesCS2B02G552400	4.45	3.62	14.54	1.61	2.79	1.79	3.13	3.32	3.2	10.9	6.89	6.84	6.28	3	1.82
TraesCS2B02G552500	0.24	0.06	0.3	0.14	0.24	0.39	0.75	0.86	0.91	0.2	0.15	0.26	0.11	0.27	0.15
TraesCS7A02G427800	0	0	0.05	0	0.08	0	0.4	0.05	0.2	0	0.04	0	0.43	0.71	0
TraesCS7A02G427900	0	0	0	0	0	0	0	0	0.02	0	0	3.81	0	0	0
TraesCS7A02G428200	19.19	15.29	91.16	42.54	31.37	17.99	43.06	38.35	37.53	37.22	31.01	47.35	59.18	60.82	31.46
TraesCS7A02G428300	2.44	2.14	3.65	1.04	1.42	3.15	3.97	4.87	6.7	1.44	2.15	3.05	1.54	1.5	7.4
Note: z10:First leaf through coleoptile;z13:3 leaves unfolded; z23:Main shoot and 3 tillers; z30:Pseudostem erection; z32:second detectable node; z39:Flag leaf ligule and collar visible; z65:1/2 of flowering complete; z71:Kernel (caryopsis) watery ripe; z75:Medium Milk; z85:Soft dough.
